# Supplementary material for: Cervicovaginal Fungi and Bacteria Associated With Cervical Intraepithelial Neoplasia and High-Risk Human Papillomavirus Infections in a Hispanic Population
Source: Front Microbiol. 2018 Oct 23;9:2533. doi: 10.3389/fmicb.2018.02533 (PMC6208322; doi:10.3389/fmicb.2018.02533)
Supplement: Supplementary file 1 [file Table_1.xlsx]

## Sheet: supplementary table 1
Supplementary table 1. Number of patient samples with cervical HPV risk types
HPV risk types	N Patients
High risk HPV	27
Low risk HPV	3
Both LR and HR	22
HPV negative	10
	62
