# Supplementary material for: Cervicovaginal Fungi and Bacteria Associated With Cervical Intraepithelial Neoplasia and High-Risk Human Papillomavirus Infections in a Hispanic Population
Source: Front Microbiol. 2018 Oct 23;9:2533. doi: 10.3389/fmicb.2018.02533 (PMC6208322; doi:10.3389/fmicb.2018.02533)
Supplement: Supplementary file 2 [file Table_2.xlsx]

## Sheet: Supplementary Table2
Supplementary table 2. Original Metadata categories for the anal, cervical and vaginal samples.
Some of the samples were removed from analyses if they did not comply with minimum number of reads (1,000), that is for introitus we used 58 samples, cervix 55 and anus 57.
#SampleID	BarcodeSequence	LinkerPrimerSequence	Patient	Sampling_Site	cervical_HPV-type	HPV_Type	Biopsy	BMI_Status	Age_Range	Drinking	Smoking	STD	Sexual_Orientation	Age_First_Coitus	Sexual Partners	HPV_Vaccine	Description
16a	ATCTATAAAG	CTGTCTCTTATACACATCT	16	Anus	NA	High_Risk	Not Recorded	Normal	31-35	No	No	No	Heterosexual	17	2	No	16aHigh_RiskNot Recorded
17a	CAGCTTTCAT	CTGTCTCTTATACACATCT	17	Anus	NA	High_Risk	CIN3	Overweight	20-25	No	No	Not Recorded	Not Recorded	14	4	No	17aHigh_RiskCIN3
18a	TAAGAAATGC	CTGTCTCTTATACACATCT	18	Anus	NA	High_Risk	CIN3	Overweight	20-25	Not Recorded	Not Recorded	Not Recorded	Not Recorded	Not Recorded	Not Recorded	Not Recorded	18aHigh_RiskCIN3
19a	TACATCTGGG	CTGTCTCTTATACACATCT	19	Anus	NA	High_Risk	Not Recorded	Normal	31-35	No	Yes	No	Heterosexual	14	8	No	19aHigh_RiskNot Recorded
20a	ACCTCCACTC	CTGTCTCTTATACACATCT	20	Anus	NA	High_Risk	Not Recorded	Normal	31-35	No	Yes	No	Heterosexual	17	8	No	20aHigh_RiskNot Recorded
21a	ACGTGCCCCG	CTGTCTCTTATACACATCT	21	Anus	NA	High_Risk	CIN3	Obese	31-35	No	No	No	Heterosexual	18	9	No	21aHigh_RiskCIN3
22a	AGATCCATGT	CTGTCTCTTATACACATCT	22	Anus	NA	High_Risk	CIN1	Normal	20-25	Yes	No	Not Recorded	Not Recorded	Not Recorded	Not Recorded	Not Recorded	22aHigh_RiskCIN1
23a	CGATTGGATC	CTGTCTCTTATACACATCT	23	Anus	NA	High_Risk	Not Recorded	Obese	31-35	Yes	No	No	Not Recorded	16	1	No	23aHigh_RiskNot Recorded
24a	GCAGATCCTC	CTGTCTCTTATACACATCT	24	Anus	NA	High_Risk	CIN3	Normal	31-35	No	No	Not Recorded	Heterosexual	21	3	Not Recorded	24aHigh_RiskCIN3
25a	TACGTATTTG	CTGTCTCTTATACACATCT	25	Anus	NA	High_Risk	CIN3	Overweight	26-30	Not Recorded	No	Not Recorded	Heterosexual	25	4	Not Recorded	25aHigh_RiskCIN3
26a	CCTAAATGTA	CTGTCTCTTATACACATCT	26	Anus	NA	High_Risk	No Lesion	Overweight	20-25	No	No	Not Recorded	Not Recorded	18	3	Not Recorded	26aHigh_RiskNo Lesion
27a	CCTCAAAGCC	CTGTCTCTTATACACATCT	27	Anus	NA	High_Risk	No Lesion	Overweight	31-35	Not Recorded	Not Recorded	Not Recorded	Not Recorded	Not Recorded	Not Recorded	Not Recorded	27aHigh_RiskNo Lesion
28a	TGAAGGCGAA	CTGTCTCTTATACACATCT	28	Anus	NA	High_Risk	CIN3	Underweight	26-30	No	No	Not Recorded	Not Recorded	Not Recorded	Not Recorded	Not Recorded	28aHigh_RiskCIN3
29a	ACAATGGCTC	CTGTCTCTTATACACATCT	29	Anus	NA	High_Risk	CIN1	Normal	26-30	No	No	No	Heterosexual	18	2	No	29aHigh_RiskCIN1
30a	CACATCGGCC	CTGTCTCTTATACACATCT	30	Anus	NA	High_Risk	CIN3	Overweight	31-35	Yes	No	No	Not Recorded	14	15	Yes	30aHigh_RiskCIN3
31a	CGATCACCGA	CTGTCTCTTATACACATCT	31	Anus	NA	High_Risk	CIN3	Overweight	26-30	Yes	No	No	Heterosexual	14	Not Recorded	Not Recorded	31aHigh_RiskCIN3
32a	GCGTTAAGGG	CTGTCTCTTATACACATCT	32	Anus	NA	High_Risk	Not Recorded	Obese	36-50	No	Yes	Chlamydia	Heterosexual	18	5	No	32aHigh_RiskNot Recorded
33a	ATCGCGACAA	CTGTCTCTTATACACATCT	33	Anus	NA	High_Risk	CIN3	Overweight	26-30	No	No	No	Heterosexual	18	3	No	33aHigh_RiskCIN3
34a	AACTCACGGC	CTGTCTCTTATACACATCT	34	Anus	NA	High_Risk	CIN3	Underweight	20-25	No	No	Chlamydia	Heterosexual	16	3	No	34aHigh_RiskCIN3
35a	CGAAGCCTGA	CTGTCTCTTATACACATCT	35	Anus	NA	Low_Risk	No Lesion	Overweight	36-50	No	No	No	Heterosexual	16	5	No	35aLow_RiskNo Lesion
36a	ATGCAATCGA	CTGTCTCTTATACACATCT	36	Anus	NA	High_Risk	CIN3	Overweight	31-35	Yes	No	No	Heterosexual	13	3	Not Recorded	36aHigh_RiskCIN3
37a	CGTTTTGCGC	CTGTCTCTTATACACATCT	37	Anus	NA	High_Risk	CIN1	Normal	26-30	Yes	No	Chlamydia	Heterosexual	17	3	No	37aHigh_RiskCIN1
38a	ATTCACCGGG	CTGTCTCTTATACACATCT	38	Anus	NA	High_Risk	Not Recorded	Normal	36-50	No	No	No	Heterosexual	18	3	No	38aHigh_RiskNot Recorded
39a	CTCAGGTTCG	CTGTCTCTTATACACATCT	39	Anus	NA	High_Risk	CIN1	Normal	36-50	No	No	Yes	Heterosexual	18	1	No	39aHigh_RiskCIN1
40a	CAAATAAGCT	CTGTCTCTTATACACATCT	40	Anus	NA	High_Risk	CIN1	Obese	31-35	Yes	Yes	Yes	Heterosexual	20	4	No	40aHigh_RiskCIN1
41a	GACCACAACT	CTGTCTCTTATACACATCT	41	Anus	NA	High_Risk	CIN3	Obese	26-30	No	No	HPV	Heterosexual	13	Not Recorded	No	41aHigh_RiskCIN3
42a	CGCATCGTGG	CTGTCTCTTATACACATCT	42	Anus	NA	High_Risk	CIN3	Obese	36-50	No	No	No	Not Recorded	15	5	No	42aHigh_RiskCIN3
43a	GGATTCCTAA	CTGTCTCTTATACACATCT	43	Anus	NA	High_Risk	CIN1	Overweight	26-30	No	No	HPV	Heterosexual	15	2	Not Recorded	43aHigh_RiskCIN1
44a	TTGGCACTCA	CTGTCTCTTATACACATCT	44	Anus	NA	High_Risk	Not Recorded	Obese	20-25	Not Recorded	Not Recorded	Not Recorded	Not Recorded	Not Recorded	Not Recorded	Not Recorded	44aHigh_RiskNot Recorded
45a	CGACCAACCG	CTGTCTCTTATACACATCT	45	Anus	NA	High_Risk	Not Recorded	Overweight	20-25	Not Recorded	Not Recorded	Not Recorded	Not Recorded	Not Recorded	Not Recorded	Not Recorded	45aHigh_RiskNot Recorded
46a	CCCGAAAAAC	CTGTCTCTTATACACATCT	46	Anus	NA	High_Risk	CIN3	Normal	20-25	No	No	HPV	Heterosexual	15	9	No	46aHigh_RiskCIN3
47a	CTCATTCATT	CTGTCTCTTATACACATCT	47	Anus	NA	High_Risk	CIN3	Overweight	26-30	No	No	No	Heterosexual	16	4	No	47aHigh_RiskCIN3
48a	CGTGGAGGGT	CTGTCTCTTATACACATCT	48	Anus	NA	High_Risk	Not Recorded	Underweight	31-35	No	No	HPV	Not Recorded	18	13	Not Recorded	48aHigh_RiskNot Recorded
49a	GGACTGCTCC	CTGTCTCTTATACACATCT	49	Anus	NA	High_Risk	CIN3	Normal	20-25	Yes	No	No	Heterosexual	15	3	No	49aHigh_RiskCIN3
50a	TCCACGATAA	CTGTCTCTTATACACATCT	50	Anus	NA	Low_Risk	Not Recorded	Underweight	31-35	Not Recorded	Not Recorded	Not Recorded	Not Recorded	Not Recorded	Not Recorded	Not Recorded	50aLow_RiskNot Recorded
51a	GGACGTGCTG	CTGTCTCTTATACACATCT	51	Anus	NA	High_Risk	Not Recorded	Obese	31-35	No	No	Chlamydia	Heterosexual	19	4	No	51aHigh_RiskNot Recorded
52a	AGTGCTCTAT	CTGTCTCTTATACACATCT	52	Anus	NA	Low_Risk	CIN1	Overweight	36-50	No	No	No	Heterosexual	16	4	No	52aLow_RiskCIN1
53a	TGACCCAAGG	CTGTCTCTTATACACATCT	53	Anus	NA	Low_Risk	Not Recorded	Normal	20-25	No	No	No	Heterosexual	16	4	Not Recorded	53aLow_RiskNot Recorded
54a	TATGACGTGA	CTGTCTCTTATACACATCT	54	Anus	NA	Low_Risk	Not Recorded	Overweight	31-35	No	No	No	Heterosexual	14	Not Recorded	No	54aLow_RiskNot Recorded
57a	AAGCTTGCCC	CTGTCTCTTATACACATCT	57	Anus	NA	High_Risk	No Lesion	Normal	26-30	Not Recorded	Not Recorded	HPV	Not Recorded	Not Recorded	Not Recorded	No	57aHigh_RiskNo Lesion
59a	GCGCGAGCCG	CTGTCTCTTATACACATCT	59	Anus	NA	High_Risk	CIN3	Overweight	31-35	No	No	No	Heterosexual	16	3	No	59aHigh_RiskCIN3
60a	CACGATGTTA	CTGTCTCTTATACACATCT	60	Anus	NA	High_Risk	CIN1	Obese	20-25	No	No	HPV	Heterosexual	18	4	No	60aHigh_RiskCIN1
61a	GTTCTATTTC	CTGTCTCTTATACACATCT	61	Anus	NA	Low_Risk	CIN3	Normal	26-30	No	No	No	Heterosexual	Not Recorded	Not Recorded	No	61aLow_RiskCIN3
62a	GAGTCCCAAT	CTGTCTCTTATACACATCT	62	Anus	NA	High_Risk	CIN1	Normal	26-30	No	No	HPV	Heterosexual	Not Recorded	Not Recorded	No	62aHigh_RiskCIN1
63a	ATGTAGACAC	CTGTCTCTTATACACATCT	63	Anus	NA	High_Risk	CIN3	Obese	36-50	No	No	Not Recorded	Heterosexual	Not Recorded	Not Recorded	No	63aHigh_RiskCIN3
64a	GACTTCGCCT	CTGTCTCTTATACACATCT	64	Anus	NA	High_Risk	CIN1	Normal	26-30	No	No	No	Heterosexual	23	2	No	64aHigh_RiskCIN1
66a	TCTTTGAGAC	CTGTCTCTTATACACATCT	66	Anus	NA	High_Risk	CIN3	Obese	31-35	Yes	No	Herpes	Heterosexual	16	4	Not Recorded	66aHigh_RiskCIN3
67a	CTCCTCACTG	CTGTCTCTTATACACATCT	67	Anus	NA	High_Risk	CIN3	Obese	20-25	No	No	No	Heterosexual	15	3	No	67aHigh_RiskCIN3
68a	CGCCCTTGGA	CTGTCTCTTATACACATCT	68	Anus	NA	High_Risk	CIN3	Normal	20-25	No	No	HPV	Heterosexual	17	3	Yes	68aHigh_RiskCIN3
69a	GTGGATGCAA	CTGTCTCTTATACACATCT	69	Anus	NA	Low_Risk	CIN1	Overweight	31-35	No	No	Chlamydia	Heterosexual	25	5	No	69aLow_RiskCIN1
70a	GTTTTTGTCT	CTGTCTCTTATACACATCT	70	Anus	NA	Low_Risk	CIN3	Overweight	36-50	Yes	No	Not Recorded	Bisexual	18	10	No	70aLow_RiskCIN3
71a	CCGGAGAGAC	CTGTCTCTTATACACATCT	71	Anus	NA	Low_Risk	CIN1	Overweight	36-50	Yes	Yes	No	Heterosexual	14	50	Not Recorded	71aLow_RiskCIN1
72a	TGTATCTTAC	CTGTCTCTTATACACATCT	72	Anus	NA	High_Risk	CIN3	Normal	31-35	No	No	No	Heterosexual	15	6	No	72aHigh_RiskCIN3
75a	GTAAAAATAG	CTGTCTCTTATACACATCT	75	Anus	NA	Low_Risk	CIN1	Overweight	26-30	No	No	No	Heterosexual	18	3	No	75aLow_RiskCIN1
76a	CCCTTCTCGT	CTGTCTCTTATACACATCT	76	Anus	NA	High_Risk	CIN3	Normal	31-35	Yes	Yes	No	Heterosexual	16	10	No	76aHigh_RiskCIN3
77a	CCATAGCTAG	CTGTCTCTTATACACATCT	77	Anus	NA	High_Risk	CIN3	Overweight	20-25	No	No	No	Heterosexual	20	5	Yes	77aHigh_RiskCIN3
78a	AACAGTTGTA	CTGTCTCTTATACACATCT	78	Anus	NA	High_Risk	No Lesion	Overweight	31-35	No	No	HPV	Heterosexual	19	5	Yes	78aHigh_RiskNo Lesion
79a	ACCAATGAGG	CTGTCTCTTATACACATCT	79	Anus	NA	Low_Risk	Not Recorded	Obese	26-30	Yes	No	No	Heterosexual	10	4	No	79aLow_RiskNot Recorded
80a	TGGATGGTGA	CTGTCTCTTATACACATCT	80	Anus	NA	Low_Risk	Not Recorded	Normal	31-35	No	No	Chlamydia	Heterosexual	18	2	No	80aLow_RiskNot Recorded
16i	AACCGTTCCT	CTGTCTCTTATACACATCT	16	Introitus	NA	High_Risk	Not Recorded	Normal	31-35	No	No	No	Heterosexual	17	2	No	16iHigh_RiskNot Recorded
17i	ACATGATATG	CTGTCTCTTATACACATCT	17	Introitus	NA	High_Risk	CIN3	Overweight	20-25	No	No	Not Recorded	Not Recorded	14	4	No	17iHigh_RiskCIN3
18i	CAATCCGGAG	CTGTCTCTTATACACATCT	18	Introitus	NA	High_Risk	CIN3	Overweight	20-25	Not Recorded	Not Recorded	Not Recorded	Not Recorded	Not Recorded	Not Recorded	Not Recorded	18iHigh_RiskCIN3
19i	AATTTCGCTT	CTGTCTCTTATACACATCT	19	Introitus	NA	High_Risk	Not Recorded	Normal	31-35	No	Yes	No	Heterosexual	14	8	No	19iHigh_RiskNot Recorded
20i	TCGCCTGCCC	CTGTCTCTTATACACATCT	20	Introitus	NA	High_Risk	Not Recorded	Normal	31-35	No	Yes	No	Heterosexual	17	8	No	20iHigh_RiskNot Recorded
21i	GGAGCAAGAC	CTGTCTCTTATACACATCT	21	Introitus	NA	High_Risk	CIN3	Obese	31-35	No	No	No	Heterosexual	18	9	No	21iHigh_RiskCIN3
22i	GACGAAACAC	CTGTCTCTTATACACATCT	22	Introitus	NA	High_Risk	CIN1	Normal	20-25	Yes	No	Not Recorded	Not Recorded	Not Recorded	Not Recorded	Not Recorded	22iHigh_RiskCIN1
23i	GAGAGGCCAG	CTGTCTCTTATACACATCT	23	Introitus	NA	High_Risk	Not Recorded	Obese	31-35	Yes	No	No	Not Recorded	16	1	No	23iHigh_RiskNot Recorded
24i	GTCTCGTATA	CTGTCTCTTATACACATCT	24	Introitus	NA	High_Risk	CIN3	Normal	31-35	No	No	Not Recorded	Heterosexual	21	3	Not Recorded	24iHigh_RiskCIN3
25i	AGGCTTAAAA	CTGTCTCTTATACACATCT	25	Introitus	NA	High_Risk	CIN3	Overweight	26-30	Not Recorded	No	Not Recorded	Heterosexual	25	4	Not Recorded	25iHigh_RiskCIN3
26i	GCTTGCCTGA	CTGTCTCTTATACACATCT	26	Introitus	NA	High_Risk	No Lesion	Overweight	20-25	No	No	Not Recorded	Not Recorded	18	3	Not Recorded	26iHigh_RiskNo Lesion
27i	CTCATATTAT	CTGTCTCTTATACACATCT	27	Introitus	NA	High_Risk	No Lesion	Overweight	31-35	Not Recorded	Not Recorded	Not Recorded	Not Recorded	Not Recorded	Not Recorded	Not Recorded	27iHigh_RiskNo Lesion
28i	AAACAGATGC	CTGTCTCTTATACACATCT	28	Introitus	NA	High_Risk	CIN3	Underweight	26-30	No	No	Not Recorded	Not Recorded	Not Recorded	Not Recorded	Not Recorded	28iHigh_RiskCIN3
29i	CAAAGATTTT	CTGTCTCTTATACACATCT	29	Introitus	NA	High_Risk	CIN1	Normal	26-30	No	No	No	Heterosexual	18	2	No	29iHigh_RiskCIN1
30i	GTTATAACAT	CTGTCTCTTATACACATCT	30	Introitus	NA	High_Risk	CIN3	Overweight	31-35	Yes	No	No	Not Recorded	14	15	Yes	30iHigh_RiskCIN3
31i	GTAAATCACA	CTGTCTCTTATACACATCT	31	Introitus	NA	High_Risk	CIN3	Overweight	26-30	Yes	No	No	Heterosexual	14	Not Recorded	Not Recorded	31iHigh_RiskCIN3
32i	AAAGGGTCTA	CTGTCTCTTATACACATCT	32	Introitus	NA	High_Risk	Not Recorded	Obese	36-50	No	Yes	Chlamydia	Heterosexual	18	5	No	32iHigh_RiskNot Recorded
33i	CACACCGTCC	CTGTCTCTTATACACATCT	33	Introitus	NA	High_Risk	CIN3	Overweight	26-30	No	No	No	Heterosexual	18	3	No	33iHigh_RiskCIN3
34i	GGAGCGATGG	CTGTCTCTTATACACATCT	34	Introitus	NA	High_Risk	CIN3	Underweight	20-25	No	No	Chlamydia	Heterosexual	16	3	No	34iHigh_RiskCIN3
35i	ATCCATAGCC	CTGTCTCTTATACACATCT	35	Introitus	NA	Low_Risk	No Lesion	Overweight	36-50	No	No	No	Heterosexual	16	5	No	35iLow_RiskNo Lesion
36i	CCAGCTGAGT	CTGTCTCTTATACACATCT	36	Introitus	NA	High_Risk	CIN3	Overweight	31-35	Yes	No	No	Heterosexual	13	3	Not Recorded	36iHigh_RiskCIN3
37i	GACATATACA	CTGTCTCTTATACACATCT	37	Introitus	NA	High_Risk	CIN1	Normal	26-30	Yes	No	Chlamydia	Heterosexual	17	3	No	37iHigh_RiskCIN1
38i	AGTTCAAAAA	CTGTCTCTTATACACATCT	38	Introitus	NA	High_Risk	Not Recorded	Normal	36-50	No	No	No	Heterosexual	18	3	No	38iHigh_RiskNot Recorded
39i	TACGGAGTGT	CTGTCTCTTATACACATCT	39	Introitus	NA	High_Risk	CIN1	Normal	36-50	No	No	Yes	Heterosexual	18	1	No	39iHigh_RiskCIN1
40i	AATATTAAAT	CTGTCTCTTATACACATCT	40	Introitus	NA	High_Risk	CIN1	Obese	31-35	Yes	Yes	Yes	Heterosexual	20	4	No	40iHigh_RiskCIN1
41i	TAGAAGCATG	CTGTCTCTTATACACATCT	41	Introitus	NA	High_Risk	CIN3	Obese	26-30	No	No	HPV	Heterosexual	13	Not Recorded	No	41iHigh_RiskCIN3
42i	GACGCGCGCT	CTGTCTCTTATACACATCT	42	Introitus	NA	High_Risk	CIN3	Obese	36-50	No	No	No	Not Recorded	15	5	No	42iHigh_RiskCIN3
43i	AGGTCATATA	CTGTCTCTTATACACATCT	43	Introitus	NA	High_Risk	CIN1	Overweight	26-30	No	No	HPV	Heterosexual	15	2	Not Recorded	43iHigh_RiskCIN1
44i	AATTTAACTC	CTGTCTCTTATACACATCT	44	Introitus	NA	High_Risk	Not Recorded	Obese	20-25	Not Recorded	Not Recorded	Not Recorded	Not Recorded	Not Recorded	Not Recorded	Not Recorded	44iHigh_RiskNot Recorded
45i	TTGTGGTCTC	CTGTCTCTTATACACATCT	45	Introitus	NA	High_Risk	Not Recorded	Overweight	20-25	Not Recorded	Not Recorded	Not Recorded	Not Recorded	Not Recorded	Not Recorded	Not Recorded	45iHigh_RiskNot Recorded
46i	CCGTTATCGT	CTGTCTCTTATACACATCT	46	Introitus	NA	High_Risk	CIN3	Normal	20-25	No	No	HPV	Heterosexual	15	9	No	46iHigh_RiskCIN3
47i	CATACGGACC	CTGTCTCTTATACACATCT	47	Introitus	NA	High_Risk	CIN3	Overweight	26-30	No	No	No	Heterosexual	16	4	No	47iHigh_RiskCIN3
48i	TGGCAGGTAT	CTGTCTCTTATACACATCT	48	Introitus	NA	High_Risk	Not Recorded	Underweight	31-35	No	No	HPV	Not Recorded	18	13	Not Recorded	48iHigh_RiskNot Recorded
49i	CCCAAGAGGA	CTGTCTCTTATACACATCT	49	Introitus	NA	High_Risk	CIN3	Normal	20-25	Yes	No	No	Heterosexual	15	3	No	49iHigh_RiskCIN3
50i	TATAACGGTC	CTGTCTCTTATACACATCT	50	Introitus	NA	Low_Risk	Not Recorded	Underweight	31-35	Not Recorded	Not Recorded	Not Recorded	Not Recorded	Not Recorded	Not Recorded	Not Recorded	50iLow_RiskNot Recorded
51i	ATTGCTGTGC	CTGTCTCTTATACACATCT	51	Introitus	NA	High_Risk	Not Recorded	Obese	31-35	No	No	Chlamydia	Heterosexual	19	4	No	51iHigh_RiskNot Recorded
52i	CGCGAAGCTC	CTGTCTCTTATACACATCT	52	Introitus	NA	Low_Risk	CIN1	Overweight	36-50	No	No	No	Heterosexual	16	4	No	52iLow_RiskCIN1
53i	AGAACCCGTC	CTGTCTCTTATACACATCT	53	Introitus	NA	Low_Risk	Not Recorded	Normal	20-25	No	No	No	Heterosexual	16	4	Not Recorded	53iLow_RiskNot Recorded
54i	AAGCGTCCGC	CTGTCTCTTATACACATCT	54	Introitus	NA	Low_Risk	Not Recorded	Overweight	31-35	No	No	No	Heterosexual	14	Not Recorded	No	54iLow_RiskNot Recorded
55i	ACTGTAGGCT	CTGTCTCTTATACACATCT	55	Introitus	NA	High_Risk	CIN1	Overweight	20-25	No	No	No	Heterosexual	19	3	Yes	55iHigh_RiskCIN1
56i	AGTAAGGCAC	CTGTCTCTTATACACATCT	56	Introitus	NA	High_Risk	CIN1	Normal	36-50	No	No	No	Heterosexual	16	2	No	56iHigh_RiskCIN1
57i	GCTGTAGGAC	CTGTCTCTTATACACATCT	57	Introitus	NA	High_Risk	No Lesion	Normal	26-30	Not Recorded	Not Recorded	HPV	Not Recorded	Not Recorded	Not Recorded	No	57iHigh_RiskNo Lesion
58i	TCTGATATTA	CTGTCTCTTATACACATCT	58	Introitus	NA	Low_Risk	CIN1	Normal	26-30	Not Recorded	Not Recorded	Not Recorded	Not Recorded	Not Recorded	Not Recorded	Not Recorded	58iLow_RiskCIN1
59i	CTTACCGCCG	CTGTCTCTTATACACATCT	59	Introitus	NA	High_Risk	CIN3	Overweight	31-35	No	No	No	Heterosexual	16	3	No	59iHigh_RiskCIN3
60i	CGATCTTAAT	CTGTCTCTTATACACATCT	60	Introitus	NA	High_Risk	CIN1	Obese	20-25	No	No	HPV	Heterosexual	18	4	No	60iHigh_RiskCIN1
61i	CGCCGAAAGA	CTGTCTCTTATACACATCT	61	Introitus	NA	Low_Risk	CIN3	Normal	26-30	No	No	No	Heterosexual	Not Recorded	Not Recorded	No	61iLow_RiskCIN3
62i	AACGGATGCC	CTGTCTCTTATACACATCT	62	Introitus	NA	High_Risk	CIN1	Normal	26-30	No	No	HPV	Heterosexual	Not Recorded	Not Recorded	No	62iHigh_RiskCIN1
63i	CGTAGTTGGA	CTGTCTCTTATACACATCT	63	Introitus	NA	High_Risk	CIN3	Obese	36-50	No	No	Not Recorded	Heterosexual	Not Recorded	Not Recorded	No	63iHigh_RiskCIN3
64i	GCGCAGTTAT	CTGTCTCTTATACACATCT	64	Introitus	NA	High_Risk	CIN1	Normal	26-30	No	No	No	Heterosexual	23	2	No	64iHigh_RiskCIN1
66i	TTACTCCACA	CTGTCTCTTATACACATCT	66	Introitus	NA	High_Risk	CIN3	Obese	31-35	Yes	No	Herpes	Heterosexual	16	4	Not Recorded	66iHigh_RiskCIN3
67i	GTCGGTACCT	CTGTCTCTTATACACATCT	67	Introitus	NA	High_Risk	CIN3	Obese	20-25	No	No	No	Heterosexual	15	3	No	67iHigh_RiskCIN3
68i	GCTCCCGCGA	CTGTCTCTTATACACATCT	68	Introitus	NA	High_Risk	CIN3	Normal	20-25	No	No	HPV	Heterosexual	17	3	Yes	68iHigh_RiskCIN3
69i	GTTGAACCCT	CTGTCTCTTATACACATCT	69	Introitus	NA	Low_Risk	CIN1	Overweight	31-35	No	No	Chlamydia	Heterosexual	25	5	No	69iLow_RiskCIN1
70i	AGCCAGGCCA	CTGTCTCTTATACACATCT	70	Introitus	NA	Low_Risk	CIN3	Overweight	36-50	Yes	No	Not Recorded	Bisexual	18	10	No	70iLow_RiskCIN3
71i	AGTTATTCAC	CTGTCTCTTATACACATCT	71	Introitus	NA	Low_Risk	CIN1	Overweight	36-50	Yes	Yes	No	Heterosexual	14	50	Not Recorded	71iLow_RiskCIN1
72i	CTGGAAGTCC	CTGTCTCTTATACACATCT	72	Introitus	NA	High_Risk	CIN3	Normal	31-35	No	No	No	Heterosexual	15	6	No	72iHigh_RiskCIN3
75i	ACGTAGACCA	CTGTCTCTTATACACATCT	75	Introitus	NA	Low_Risk	CIN1	Overweight	26-30	No	No	No	Heterosexual	18	3	No	75iLow_RiskCIN1
76i	ATGCGTAGAG	CTGTCTCTTATACACATCT	76	Introitus	NA	High_Risk	CIN3	Normal	31-35	Yes	Yes	No	Heterosexual	16	10	No	76iHigh_RiskCIN3
77i	ACCTGCGCAT	CTGTCTCTTATACACATCT	77	Introitus	NA	High_Risk	CIN3	Overweight	20-25	No	No	No	Heterosexual	20	5	Yes	77iHigh_RiskCIN3
78i	TGCATTCGTT	CTGTCTCTTATACACATCT	78	Introitus	NA	High_Risk	No Lesion	Overweight	31-35	No	No	HPV	Heterosexual	19	5	Yes	78iHigh_RiskNo Lesion
79i	CCCCATCGAC	CTGTCTCTTATACACATCT	79	Introitus	NA	Low_Risk	Not Recorded	Obese	26-30	Yes	No	Chlamydia	Heterosexual	10	4	No	79iLow_RiskNot Recorded
80i	ATATCAAAGC	CTGTCTCTTATACACATCT	80	Introitus	NA	Low_Risk	Not Recorded	Normal	31-35	No	No	Chlamydia	Heterosexual	18	2	No	80iLow_RiskNot Recorded
16c	GCCAGGTAAT	CTGTCTCTTATACACATCT	16	Posterior_fornix	16,66,6	High_Risk	Not Recorded	Normal	31-35	No	No	No	Heterosexual	17	2	No	16cHigh_RiskNot Recorded
17c	ACTGGGATCG	CTGTCTCTTATACACATCT	17	Posterior_fornix	16,66	High_Risk	CIN3	Overweight	20-25	No	No	Not Recorded	Not Recorded	14	4	No	17cHigh_RiskCIN3
18c	AACTATGCGG	CTGTCTCTTATACACATCT	18	Posterior_fornix	16,6,53	High_Risk	CIN3	Overweight	20-25	Not Recorded	Not Recorded	Not Recorded	Not Recorded	Not Recorded	Not Recorded	Not Recorded	18cHigh_RiskCIN3
19c	ACATGACGCC	CTGTCTCTTATACACATCT	19	Posterior_fornix	35	High_Risk	Not Recorded	Normal	31-35	No	Yes	No	Heterosexual	14	8	No	19cHigh_RiskNot Recorded
20c	TCACACCCTG	CTGTCTCTTATACACATCT	20	Posterior_fornix	66	High_Risk	Not Recorded	Normal	31-35	No	Yes	No	Heterosexual	17	8	No	20cHigh_RiskNot Recorded
21c	CGAGTTCCGG	CTGTCTCTTATACACATCT	21	Posterior_fornix	31,33,42,44,74	High_Risk	CIN3	Obese	31-35	No	No	No	Heterosexual	18	9	No	21cHigh_RiskCIN3
22c	TAAGTCTAGC	CTGTCTCTTATACACATCT	22	Posterior_fornix	16,31,39,45,66,68,44,53,74	High_Risk	CIN1	Normal	20-25	Yes	No	Not Recorded	Not Recorded	Not Recorded	Not Recorded	Not Recorded	22cHigh_RiskCIN1
23c	CTGTACTGGC	CTGTCTCTTATACACATCT	23	Posterior_fornix	54,44,52	High_Risk	Not Recorded	Obese	31-35	Yes	No	No	Not Recorded	16	1	No	23cHigh_RiskNot Recorded
24c	CTATGTGTTG	CTGTCTCTTATACACATCT	24	Posterior_fornix	16,18,66,11	High_Risk	CIN3	Normal	31-35	No	No	Not Recorded	Heterosexual	21	3	Not Recorded	24cHigh_RiskCIN3
25c	TTGCTTCACG	CTGTCTCTTATACACATCT	25	Posterior_fornix	16,33,66,6	High_Risk	CIN3	Overweight	26-30	Not Recorded	No	Not Recorded	Heterosexual	25	4	Not Recorded	25cHigh_RiskCIN3
26c	ATAGTAGTCC	CTGTCTCTTATACACATCT	26	Posterior_fornix	16,51,56,6,34,44,53,74	High_Risk	No Lesion	Overweight	20-25	No	No	Not Recorded	Not Recorded	18	3	Not Recorded	26cHigh_RiskNo Lesion
27c	TTTCAGCCCT	CTGTCTCTTATACACATCT	27	Posterior_fornix	39,74	High_Risk	No Lesion	Overweight	31-35	Not Recorded	Not Recorded	Not Recorded	Not Recorded	Not Recorded	Not Recorded	Not Recorded	27cHigh_RiskNo Lesion
28c	GAAACAGGTG	CTGTCTCTTATACACATCT	28	Posterior_fornix	54,56	High_Risk	CIN3	Underweight	26-30	No	No	Not Recorded	Not Recorded	Not Recorded	Not Recorded	Not Recorded	28cHigh_RiskCIN3
29c	ACGCCCGACT	CTGTCTCTTATACACATCT	29	Posterior_fornix	52,53	High_Risk	CIN1	Normal	26-30	No	No	No	Heterosexual	18	2	No	29cHigh_RiskCIN1
30c	TCACCAGAAG	CTGTCTCTTATACACATCT	30	Posterior_fornix	16,39,52,53,56	High_Risk	CIN3	Overweight	31-35	Yes	No	No	Not Recorded	14	15	Yes	30cHigh_RiskCIN3
31c	CCTAGGAGTT	CTGTCTCTTATACACATCT	31	Posterior_fornix	31,52,6,74	High_Risk	CIN3	Overweight	26-30	Yes	No	No	Heterosexual	14	Not Recorded	Not Recorded	31cHigh_RiskCIN3
32c	TACCCTCAGA	CTGTCTCTTATACACATCT	32	Posterior_fornix	52	High_Risk	Not Recorded	Obese	36-50	No	Yes	Chlamydia	Heterosexual	18	5	No	32cHigh_RiskNot Recorded
33c	TCATTCAACG	CTGTCTCTTATACACATCT	33	Posterior_fornix	16	High_Risk	CIN3	Overweight	26-30	No	No	No	Heterosexual	18	3	No	33cHigh_RiskCIN3
34c	GTGACTACTC	CTGTCTCTTATACACATCT	34	Posterior_fornix	16,56,74	High_Risk	CIN3	Underweight	20-25	No	No	Chlamydia	Heterosexual	16	3	No	34cHigh_RiskCIN3
35c	TAAATCTTTA	CTGTCTCTTATACACATCT	35	Posterior_fornix	Negative	Low_Risk	No Lesion	Overweight	36-50	No	No	No	Heterosexual	16	5	No	35cLow_RiskNo Lesion
36c	GATCTCGGAA	CTGTCTCTTATACACATCT	36	Posterior_fornix	18,44,74	High_Risk	CIN3	Overweight	31-35	Yes	No	No	Heterosexual	13	3	Not Recorded	36cHigh_RiskCIN3
37c	TCAACAGGAG	CTGTCTCTTATACACATCT	37	Posterior_fornix	31	High_Risk	CIN1	Normal	26-30	Yes	No	Chlamydia	Heterosexual	17	3	No	37cHigh_RiskCIN1
38c	AGGGAGGAGA	CTGTCTCTTATACACATCT	38	Posterior_fornix	39,68,43,74	High_Risk	Not Recorded	Normal	36-50	No	No	No	Heterosexual	18	3	No	38cHigh_RiskNot Recorded
39c	CTTGAGAAGG	CTGTCTCTTATACACATCT	39	Posterior_fornix	56,6	High_Risk	CIN1	Normal	36-50	No	No	Yes	Heterosexual	18	1	No	39cHigh_RiskCIN1
40c	AAAACTTTTG	CTGTCTCTTATACACATCT	40	Posterior_fornix	51	High_Risk	CIN1	Obese	31-35	Yes	Yes	Yes	Heterosexual	20	4	No	40cHigh_RiskCIN1
41c	AATTAGCTAG	CTGTCTCTTATACACATCT	41	Posterior_fornix	16,6,11,42	High_Risk	CIN3	Obese	26-30	No	No	HPV	Heterosexual	13	Not Recorded	No	41cHigh_RiskCIN3
42c	GTCCCGGGCA	CTGTCTCTTATACACATCT	42	Posterior_fornix	16	High_Risk	CIN3	Obese	36-50	No	No	No	Not Recorded	15	5	No	42cHigh_RiskCIN3
43c	TTCTGTCCGT	CTGTCTCTTATACACATCT	43	Posterior_fornix	51	High_Risk	CIN1	Overweight	26-30	No	No	HPV	Heterosexual	15	2	Not Recorded	43cHigh_RiskCIN1
44c	TTAACGAGGA	CTGTCTCTTATACACATCT	44	Posterior_fornix	56	High_Risk	Not Recorded	Obese	20-25	Not Recorded	Not Recorded	Not Recorded	Not Recorded	Not Recorded	Not Recorded	Not Recorded	44cHigh_RiskNot Recorded
45c	ACTTGTGACG	CTGTCTCTTATACACATCT	45	Posterior_fornix	31,56,66,42,74	High_Risk	Not Recorded	Overweight	20-25	Not Recorded	Not Recorded	Not Recorded	Not Recorded	Not Recorded	Not Recorded	Not Recorded	45cHigh_RiskNot Recorded
46c	GTTCCATCGA	CTGTCTCTTATACACATCT	46	Posterior_fornix	16	High_Risk	CIN3	Normal	20-25	No	No	HPV	Heterosexual	15	9	No	46cHigh_RiskCIN3
47c	GAGTTTCCGC	CTGTCTCTTATACACATCT	47	Posterior_fornix	31,33,44	High_Risk	CIN3	Overweight	26-30	No	No	No	Heterosexual	16	4	No	47cHigh_RiskCIN3
48c	AATGTACGAG	CTGTCTCTTATACACATCT	48	Posterior_fornix	33,42	High_Risk	Not Recorded	Underweight	31-35	No	No	HPV	Not Recorded	18	13	Not Recorded	48cHigh_RiskNot Recorded
49c	CGTTGCCGAC	CTGTCTCTTATACACATCT	49	Posterior_fornix	33	High_Risk	CIN3	Normal	20-25	Yes	No	No	Heterosexual	15	3	No	49cHigh_RiskCIN3
50c	AATCGTATGT	CTGTCTCTTATACACATCT	50	Posterior_fornix	Negative	Low_Risk	Not Recorded	Underweight	31-35	Not Recorded	Not Recorded	Not Recorded	Not Recorded	Not Recorded	Not Recorded	Not Recorded	50cLow_RiskNot Recorded
51c	GCCGGGTACA	CTGTCTCTTATACACATCT	51	Posterior_fornix	51,53	High_Risk	Not Recorded	Obese	31-35	No	No	Chlamydia	Heterosexual	19	4	No	51cHigh_RiskNot Recorded
52c	CTGCCGCGAA	CTGTCTCTTATACACATCT	52	Posterior_fornix	74	Low_Risk	CIN1	Overweight	36-50	No	No	No	Heterosexual	16	4	No	52cLow_RiskCIN1
53c	TGGCTTTGAC	CTGTCTCTTATACACATCT	53	Posterior_fornix	Negative	Low_Risk	Not Recorded	Normal	20-25	No	No	No	Heterosexual	16	4	Not Recorded	53cLow_RiskNot Recorded
54c	ACTGAACAGA	CTGTCTCTTATACACATCT	54	Posterior_fornix	11	Low_Risk	Not Recorded	Overweight	31-35	No	No	No	Heterosexual	14	Not Recorded	No	54cLow_RiskNot Recorded
55c	ACCATAAGTT	CTGTCTCTTATACACATCT	55	Posterior_fornix	51	High_Risk	CIN1	Overweight	20-25	No	No	No	Heterosexual	19	3	Yes	55cHigh_RiskCIN1
56c	GACCGGCACC	CTGTCTCTTATACACATCT	56	Posterior_fornix	18,35	High_Risk	CIN1	Normal	36-50	No	No	No	Heterosexual	16	2	No	56cHigh_RiskCIN1
57c	AAGATAGGGG	CTGTCTCTTATACACATCT	57	Posterior_fornix	51	High_Risk	No Lesion	Normal	26-30	Not Recorded	Not Recorded	HPV	Not Recorded	Not Recorded	Not Recorded	No	57cHigh_RiskNo Lesion
58c	GCTATGGCCT	CTGTCTCTTATACACATCT	58	Posterior_fornix	Negative	Low_Risk	CIN1	Normal	26-30	Not Recorded	Not Recorded	Not Recorded	Not Recorded	Not Recorded	Not Recorded	Not Recorded	58cLow_RiskCIN1
59c	GGATTTCATA	CTGTCTCTTATACACATCT	59	Posterior_fornix	18	High_Risk	CIN3	Overweight	31-35	No	No	No	Heterosexual	16	3	No	59cHigh_RiskCIN3
60c	ACAGAATTAA	CTGTCTCTTATACACATCT	60	Posterior_fornix	51,52,66	High_Risk	CIN1	Obese	20-25	No	No	HPV	Heterosexual	18	4	No	60cHigh_RiskCIN1
61c	GAACGCCTGG	CTGTCTCTTATACACATCT	61	Posterior_fornix	Negative	Low_Risk	CIN3	Normal	26-30	No	No	No	Heterosexual	Not Recorded	Not Recorded	No	61cLow_RiskCIN3
62c	GCTACGGGCA	CTGTCTCTTATACACATCT	62	Posterior_fornix	16	High_Risk	CIN1	Normal	26-30	No	No	HPV	Heterosexual	Not Recorded	Not Recorded	No	62cHigh_RiskCIN1
63c	GGATAATACG	CTGTCTCTTATACACATCT	63	Posterior_fornix	51,53,66	High_Risk	CIN3	Obese	36-50	No	No	Not Recorded	Heterosexual	Not Recorded	Not Recorded	No	63cHigh_RiskCIN3
64c	TTACACGGGA	CTGTCTCTTATACACATCT	64	Posterior_fornix	66,53	High_Risk	CIN1	Normal	26-30	No	No	No	Heterosexual	23	2	No	64cHigh_RiskCIN1
66c	TGGGTGAACG	CTGTCTCTTATACACATCT	66	Posterior_fornix	31,6	High_Risk	CIN3	Obese	31-35	Yes	No	Herpes	Heterosexual	16	4	Not Recorded	66cHigh_RiskCIN3
67c	GAAGAAAAAT	CTGTCTCTTATACACATCT	67	Posterior_fornix	39,52	High_Risk	CIN3	Obese	20-25	No	No	No	Heterosexual	15	3	No	67cHigh_RiskCIN3
68c	GCAGGTCTTG	CTGTCTCTTATACACATCT	68	Posterior_fornix	68	High_Risk	CIN3	Normal	20-25	No	No	HPV	Heterosexual	17	3	Yes	68cHigh_RiskCIN3
69c	ATTAGTTCAG	CTGTCTCTTATACACATCT	69	Posterior_fornix	Negative	Low_Risk	CIN1	Overweight	31-35	No	No	Chlamydia	Heterosexual	25	5	No	69cLow_RiskCIN1
70c	CGCATTTTGC	CTGTCTCTTATACACATCT	70	Posterior_fornix	Negative	Low_Risk	CIN3	Overweight	36-50	Yes	No	Not Recorded	Bisexual	18	10	No	70cLow_RiskCIN3
71c	GTATTCCCAC	CTGTCTCTTATACACATCT	71	Posterior_fornix	Negative	Low_Risk	CIN1	Overweight	36-50	Yes	Yes	No	Heterosexual	14	50	Not Recorded	71cLow_RiskCIN1
72c	CGTACTACCG	CTGTCTCTTATACACATCT	72	Posterior_fornix	45	High_Risk	CIN3	Normal	31-35	No	No	No	Heterosexual	15	6	No	72cHigh_RiskCIN3
75c	CATAATAGAG	CTGTCTCTTATACACATCT	75	Posterior_fornix	Negative	Low_Risk	CIN1	Overweight	26-30	No	No	No	Heterosexual	18	3	No	75cLow_RiskCIN1
76c	GATAACATGC	CTGTCTCTTATACACATCT	76	Posterior_fornix	18,68,53	High_Risk	CIN3	Normal	31-35	Yes	Yes	No	Heterosexual	16	10	No	76cHigh_RiskCIN3
77c	TCATAGGAGA	CTGTCTCTTATACACATCT	77	Posterior_fornix	31,52	High_Risk	CIN3	Overweight	20-25	No	No	No	Heterosexual	20	5	Yes	77cHigh_RiskCIN3
78c	CATGGGGGGG	CTGTCTCTTATACACATCT	78	Posterior_fornix	52	High_Risk	No Lesion	Overweight	31-35	No	No	HPV	Heterosexual	19	5	Yes	78cHigh_RiskNo Lesion
79c	CCATGCTACT	CTGTCTCTTATACACATCT	79	Posterior_fornix	Negative	Low_Risk	Not Recorded	Obese	26-30	Yes	No	No	Heterosexual	10	4	No	79cLow_RiskNot Recorded
80c	TCGTCTTTTG	CTGTCTCTTATACACATCT	80	Posterior_fornix	53	Low_Risk	Not Recorded	Normal	31-35	No	No	Chlamydia	Heterosexual	18	2	No	80cLow_RiskNot Recorded
